# Supplementary material for: The Diagnostic Yield and Implications of Targeted Founder Pathogenic Variant Testing in an Israeli Cohort
Source: Cancers (Basel). 2023 Dec 24;16(1):94. doi: 10.3390/cancers16010094 (PMC10777957; doi:10.3390/cancers16010094)
Supplement: Supplementary file 1 [file cancers-16-00094-s001.zip]

Archive with 1 entries (1 files):
- cancers-2721415-supplementary.pdf
